# Supplementary material for: Multi-Step In Silico Discovery of Natural Drugs against COVID-19 Targeting Main Protease
Source: Int J Mol Sci. 2022 Jun 21;23(13):6912. doi: 10.3390/ijms23136912 (PMC9266348; doi:10.3390/ijms23136912)
Supplement: Supplementary file 1 [file ijms-23-06912-s001.zip]

Archive with 1 entries (1 files):
- ijms-1725358-supplementary.pdf
